# Supplementary material for: A Novel Cell Line Based Orthotopic Xenograft Mouse Model That Recapitulates Human Hepatoblastoma
Source: Sci Rep. 2017 Dec 19;7:17751. doi: 10.1038/s41598-017-17665-8 (PMC5736579; doi:10.1038/s41598-017-17665-8)
Supplement: Supplementary file 2 — Supplementary Table S2 [file 41598_2017_17665_MOESM2_ESM.xlsx]

## Sheet: CuratedGeneSets _ HepG2
Enriched in Luctissue								Enriched in Luc
GENE SET NAME	NES	NOM p-val	FWER p-val					GENE SET NAME	NES	NOM p-val	FWER p-val
SUMI_HNF4A_TARGETS	2.91127	0	0.0001					TIEN_INTESTINE_PROBIOTICS_24HR_DN	-4.62593	0	0
LEE_LIVER_CANCER_SURVIVAL_UP	2.89415	0	0.0001					PODAR_RESPONSE_TO_ADAPHOSTIN_UP	-4.41038	0	0
OHGUCHI_LIVER_HNF4A_TARGETS_DN	2.82412	0	0.0002					BUYTAERT_PHOTODYNAMIC_THERAPY_STRESS_UP	-4.08324	0	0
HSIAO_LIVER_SPECIFIC_GENES	2.76396	0	0.0006					CONCANNON_APOPTOSIS_BY_EPOXOMICIN_UP	-3.92549	0	0
TIEN_INTESTINE_PROBIOTICS_24HR_UP	2.71694	0	0.0011					NAGASHIMA_NRG1_SIGNALING_UP	-3.83161	0	0
CHIANG_LIVER_CANCER_SUBCLASS_PROLIFERATION_DN	2.71129	0	0.0013					BLUM_RESPONSE_TO_SALIRASIB_UP	-3.65779	0	0
SABATES_COLORECTAL_ADENOMA_DN	2.6802	0	0.0017					KRIGE_RESPONSE_TO_TOSEDOSTAT_24HR_UP	-3.59165	0	0
NABA_MATRISOME	2.63866	0	0.0027					RODRIGUES_THYROID_CARCINOMA_ANAPLASTIC_UP	-3.50597	0	0
FOSTER_KDM1A_TARGETS_UP	2.5398	0	0.0089					SMITH_TERT_TARGETS_UP	-3.41369	0	0
HORTON_SREBF_TARGETS	2.51374	0	0.0123					KRIGE_RESPONSE_TO_TOSEDOSTAT_6HR_UP	-3.36735	0	0
ACEVEDO_FGFR1_TARGETS_IN_PROSTATE_CANCER_MODEL_DN	2.43878	0	0.0258					KAN_RESPONSE_TO_ARSENIC_TRIOXIDE	-3.31882	0	0
LEE_LIVER_CANCER_CIPROFIBRATE_DN	2.42395	0.000178603	0.0315					HELLER_SILENCED_BY_METHYLATION_DN	-3.3036	0	0
NABA_MATRISOME_ASSOCIATED	2.3863	0	0.0455					PACHER_TARGETS_OF_IGF1_AND_IGF2_UP	-3.23389	0	0
REACTOME_CHOLESTEROL_BIOSYNTHESIS	2.37682	0	0.0495					SENESE_HDAC1_TARGETS_UP	-3.22328	0	0
								REACTOME_UNFOLDED_PROTEIN_RESPONSE	-3.16705	0	0
								GARGALOVIC_RESPONSE_TO_OXIDIZED_PHOSPHOLIPIDS_BLUE_UP	-3.16055	0	0
								PEDERSEN_METASTASIS_BY_ERBB2_ISOFORM_1	-3.14876	0	0
								KRIGE_AMINO_ACID_DEPRIVATION	-3.13054	0	0
								ZWANG_CLASS_3_TRANSIENTLY_INDUCED_BY_EGF	-3.10247	0	0
								HELLER_HDAC_TARGETS_DN	-3.06174	0	0
								DACOSTA_UV_RESPONSE_VIA_ERCC3_DN	-3.03638	0	0
								LIAO_METASTASIS	-3.01679	0	0
								PICCALUGA_ANGIOIMMUNOBLASTIC_LYMPHOMA_DN	-3.00312	0	0
								BILD_HRAS_ONCOGENIC_SIGNATURE	-2.97596	0	0.0001
								HAMAI_APOPTOSIS_VIA_TRAIL_UP	-2.93362	0	0.0002
								DACOSTA_UV_RESPONSE_VIA_ERCC3_COMMON_DN	-2.9124	0	0.0002
								RODRIGUES_THYROID_CARCINOMA_POORLY_DIFFERENTIATED_UP	-2.88514	0	0.0002
								ZWANG_CLASS_1_TRANSIENTLY_INDUCED_BY_EGF	-2.86382	0	0.0003
								NAGASHIMA_EGF_SIGNALING_UP	-2.84437	0	0.0003
								SWEET_LUNG_CANCER_KRAS_UP	-2.78181	0	0.001
								KOINUMA_TARGETS_OF_SMAD2_OR_SMAD3	-2.75961	0	0.0015
								MITSIADES_RESPONSE_TO_APLIDIN_UP	-2.75598	0	0.0015
								FULCHER_INFLAMMATORY_RESPONSE_LECTIN_VS_LPS_UP	-2.73065	0	0.0019
								YAO_TEMPORAL_RESPONSE_TO_PROGESTERONE_CLUSTER_11	-2.72936	0	0.002
								KIM_WT1_TARGETS_8HR_UP	-2.72811	0	0.002
								CUI_GLUCOSE_DEPRIVATION	-2.71628	0	0.0025
								HELLER_HDAC_TARGETS_SILENCED_BY_METHYLATION_DN	-2.68801	0	0.0033
								CHEN_HOXA5_TARGETS_9HR_UP	-2.67258	0	0.0039
								TARTE_PLASMA_CELL_VS_B_LYMPHOCYTE_UP	-2.66423	0	0.004
								OSMAN_BLADDER_CANCER_UP	-2.66113	0	0.0043
								AMUNDSON_RESPONSE_TO_ARSENITE	-2.64437	0	0.0051
								SHAFFER_IRF4_TARGETS_IN_MYELOMA_VS_MATURE_B_LYMPHOCYTE	-2.64222	0	0.0052
								TOOKER_GEMCITABINE_RESISTANCE_DN	-2.638	0	0.0055
								REACTOME_DIABETES_PATHWAYS	-2.59913	0	0.0078
								TSENG_IRS1_TARGETS_UP	-2.59437	0	0.0079
								ADDYA_ERYTHROID_DIFFERENTIATION_BY_HEMIN	-2.53241	0.0004649	0.0147
								PHONG_TNF_RESPONSE_NOT_VIA_P38	-2.49944	0	0.0201
								ONDER_CDH1_TARGETS_1_UP	-2.49343	0	0.0212
								CHANDRAN_METASTASIS_UP	-2.49242	0	0.0214
								NEMETH_INFLAMMATORY_RESPONSE_LPS_UP	-2.48303	0	0.0231
								LEE_BMP2_TARGETS_DN	-2.46271	0	0.028
								PHONG_TNF_RESPONSE_VIA_P38_PARTIAL	-2.46085	0	0.0288
								PLASARI_TGFB1_TARGETS_10HR_UP	-2.45356	0	0.0304
								HOELZEL_NF1_TARGETS_UP	-2.44673	0.00022119	0.0323
								MCLACHLAN_DENTAL_CARIES_UP	-2.43809	0	0.0354
								KINSEY_TARGETS_OF_EWSR1_FLII_FUSION_UP	-2.4371	0	0.0359
								SHAFFER_IRF4_TARGETS_IN_PLASMA_CELL_VS_MATURE_B_LYMPHOCYTE	-2.42947	0	0.0393
								PENG_LEUCINE_DEPRIVATION_UP	-2.41504	0.000240154	0.0451
								DUTERTRE_ESTRADIOL_RESPONSE_24HR_DN	-2.40691	0	0.0479
								PASQUALUCCI_LYMPHOMA_BY_GC_STAGE_UP	-2.40436	0	0.049

## Sheet: CuratedGeneSets _ Huh-6
Enriched in Luctissue								Enriched in Luc
GENE SET NAME	NES	NOM p-val	FWER p-val					GENE SET NAME	NES	NOM p-val	FWER p-val
BROWNE_INTERFERON_RESPONSIVE_GENES	4.10637	0	0					CAIRO_HEPATOBLASTOMA_CLASSES_UP	-4.50662	0	0
MOSERLE_IFNA_RESPONSE	3.95413	0	0					WONG_EMBRYONIC_STEM_CELL_CORE	-3.89516	0	0
DER_IFN_ALPHA_RESPONSE_UP	3.90472	0	0					MANALO_HYPOXIA_DN	-3.73946	0	0
SANA_RESPONSE_TO_IFNG_UP	3.88526	0	0					BENPORATH_ES_1	-3.56672	0	0
WALLACE_PROSTATE_CANCER_RACE_UP	3.88524	0	0					PUJANA_CHEK2_PCC_NETWORK	-3.49436	0	0
HECKER_IFNB1_TARGETS	3.87788	0	0					CHARAFE_BREAST_CANCER_BASAL_VS_MESENCHYMAL_UP	-3.36123	0	0
BOSCO_INTERFERON_INDUCED_ANTIVIRAL_MODULE	3.80526	0	0					CHARAFE_BREAST_CANCER_LUMINAL_VS_MESENCHYMAL_UP	-3.29376	0	0
REACTOME_INTERFERON_ALPHA_BETA_SIGNALING	3.76535	0	0					MIKKELSEN_NPC_HCP_WITH_H3K27ME3	-3.24851	0	0
SANA_TNF_SIGNALING_UP	3.70031	0	0					ZHANG_TLX_TARGETS_60HR_DN	-3.22045	0	0
TAKEDA_TARGETS_OF_NUP98_HOXA9_FUSION_3D_UP	3.65047	0	0					SCHAEFFER_PROSTATE_DEVELOPMENT_48HR_UP	-3.2129	0	0
MARKEY_RB1_ACUTE_LOF_DN	3.61841	0	0					REACTOME_INFLUENZA_LIFE_CYCLE	-3.18263	0	0
DER_IFN_BETA_RESPONSE_UP	3.58403	0	0					REACTOME_3_UTR_MEDIATED_TRANSLATIONAL_REGULATION	-3.08593	0	0
REACTOME_INTERFERON_SIGNALING	3.57903	0	0					LEE_BMP2_TARGETS_DN	-3.08365	0	0
ALTEMEIER_RESPONSE_TO_LPS_WITH_MECHANICAL_VENTILATION	3.55054	0	0					AIGNER_ZEB1_TARGETS	-3.08222	0	0
RODWELL_AGING_KIDNEY_UP	3.50463	0	0					COLDREN_GEFITINIB_RESISTANCE_DN	-3.01054	0	0.0001
DER_IFN_GAMMA_RESPONSE_UP	3.49828	0	0					MUELLER_PLURINET	-3.00286	0	0.0001
KRASNOSELSKAYA_ILF3_TARGETS_UP	3.42583	0	0					MIKKELSEN_MEF_HCP_WITH_H3K27ME3	-2.99366	0	0.0001
REACTOME_CYTOKINE_SIGNALING_IN_IMMUNE_SYSTEM	3.41766	0	0					REACTOME_PROCESSING_OF_CAPPED_INTRON_CONTAINING_PRE_MRNA	-2.9824	0	0.0001
ICHIBA_GRAFT_VERSUS_HOST_DISEASE_D7_UP	3.37101	0	0					JAEGER_METASTASIS_DN	-2.97536	0	0.0001
RADAEVA_RESPONSE_TO_IFNA1_UP	3.35878	0	0					REACTOME_TRANSLATION	-2.94993	0	0.0001
SEITZ_NEOPLASTIC_TRANSFORMATION_BY_8P_DELETION_UP	3.34343	0	0					MEISSNER_BRAIN_HCP_WITH_H3K27ME3	-2.94904	0	0.0001
FARMER_BREAST_CANCER_CLUSTER_1	3.33821	0	0					ONDER_CDH1_TARGETS_2_DN	-2.91086	0	0.0003
ZHANG_INTERFERON_RESPONSE	3.30619	0	0					LIEN_BREAST_CARCINOMA_METAPLASTIC_VS_DUCTAL_DN	-2.88916	0	0.0003
BOWIE_RESPONSE_TO_TAMOXIFEN	3.28978	0	0					REACTOME_INFLUENZA_VIRAL_RNA_TRANSCRIPTION_AND_REPLICATION	-2.87504	0	0.0003
FULCHER_INFLAMMATORY_RESPONSE_LECTIN_VS_LPS_DN	3.2672	0	0					REACTOME_PEPTIDE_CHAIN_ELONGATION	-2.84941	0	0.0005
MIKKELSEN_MEF_LCP_WITH_H3K4ME3	3.26502	0	0					HSIAO_LIVER_SPECIFIC_GENES	-2.84831	0	0.0005
SCHUETZ_BREAST_CANCER_DUCTAL_INVASIVE_UP	3.26369	0	0					REACTOME_NONSENSE_MEDIATED_DECAY_ENHANCED_BY_THE_EXON_JUNCTION_COMPLEX	-2.76243	0	0.0017
GRAESSMANN_RESPONSE_TO_MC_AND_SERUM_DEPRIVATION_UP	3.21045	0	0					SANSOM_APC_TARGETS_UP	-2.75238	0	0.0018
LIANG_SILENCED_BY_METHYLATION_2	3.19554	0	0					KEGG_BASAL_CELL_CARCINOMA	-2.75073	0	0.0019
TAKEDA_TARGETS_OF_NUP98_HOXA9_FUSION_10D_UP	3.19264	0	0					MITSIADES_RESPONSE_TO_APLIDIN_DN	-2.74838	0	0.0019
REACTOME_INTERFERON_GAMMA_SIGNALING	3.19151	0	0					REACTOME_MRNA_PROCESSING	-2.72029	0	0.0029
STAMBOLSKY_TARGETS_OF_MUTATED_TP53_DN	3.16813	0	0					MEISSNER_BRAIN_HCP_WITH_H3K4ME3_AND_H3K27ME3	-2.71888	0	0.0029
WIELAND_UP_BY_HBV_INFECTION	3.16535	0	0					LI_WILMS_TUMOR_VS_FETAL_KIDNEY_1_DN	-2.71872	0	0.0029
DAUER_STAT3_TARGETS_DN	3.16224	0	0					KINSEY_TARGETS_OF_EWSR1_FLII_FUSION_UP	-2.71338	0	0.003
NUYTTEN_EZH2_TARGETS_UP	3.1372	0	0					SCHLOSSER_MYC_TARGETS_REPRESSED_BY_SERUM	-2.70684	0	0.0033
UROSEVIC_RESPONSE_TO_IMIQUIMOD	3.13243	0	0					KORKOLA_YOLK_SAC_TUMOR	-2.70524	0	0.0033
REN_ALVEOLAR_RHABDOMYOSARCOMA_DN	3.06837	0	0					GARCIA_TARGETS_OF_FLI1_AND_DAX1_DN	-2.69359	0	0.0034
NAKAYAMA_SOFT_TISSUE_TUMORS_PCA1_UP	3.0638	0	0					PEREZ_TP53_AND_TP63_TARGETS	-2.69013	0	0.0035
EINAV_INTERFERON_SIGNATURE_IN_CANCER	3.06222	0	0					FEVR_CTNNB1_TARGETS_DN	-2.62402	0	0.0081
BENNETT_SYSTEMIC_LUPUS_ERYTHEMATOSUS	3.06059	0	0					VERHAAK_GLIOBLASTOMA_PRONEURAL	-2.62061	0	0.0082
BOWIE_RESPONSE_TO_EXTRACELLULAR_MATRIX	3.04979	0	0					LEE_LIVER_CANCER_E2F1_DN	-2.61488	0.000271813	0.0087
VERHAAK_GLIOBLASTOMA_MESENCHYMAL	3.01585	0	0					REACTOME_SRP_DEPENDENT_COTRANSLATIONAL_PROTEIN_TARGETING_TO_MEMBRANE	-2.605	0	0.0097
TSAI_RESPONSE_TO_RADIATION_THERAPY	3.01308	0	0					REACTOME_ACTIVATION_OF_THE_MRNA_UPON_BINDING_OF_THE_CAP_BINDING_COMPLEX_AND_EIFS_AND_SUBSEQUENT_BINDING_TO_43S	-2.60393	0	0.0099
RODWELL_AGING_KIDNEY_NO_BLOOD_UP	3.01089	0	0					BROWN_MYELOID_CELL_DEVELOPMENT_DN	-2.59859	0	0.0105
CHARAFE_BREAST_CANCER_LUMINAL_VS_MESENCHYMAL_DN	2.99878	0	0					KEGG_GLYCINE_SERINE_AND_THREONINE_METABOLISM	-2.59487	0.000252908	0.0108
GAURNIER_PSMD4_TARGETS	2.98676	0	0					MEISSNER_NPC_HCP_WITH_H3K4ME3_AND_H3K27ME3	-2.59421	0	0.011
BASSO_CD40_SIGNALING_UP	2.96033	0	0					HOSHIDA_LIVER_CANCER_SUBCLASS_S2	-2.57884	0	0.0128
WORSCHECH_TUMOR_REJECTION_UP	2.95935	0	0					NAKAYAMA_SOFT_TISSUE_TUMORS_PCA1_DN	-2.57754	0	0.013
KIM_GLIS2_TARGETS_UP	2.95449	0	0					REACTOME_MRNA_SPLICING	-2.57694	0	0.0131
CHARAFE_BREAST_CANCER_LUMINAL_VS_BASAL_DN	2.94101	0	0					YAMASHITA_LIVER_CANCER_WITH_EPCAM_UP	-2.57615	0	0.0132
HORIUCHI_WTAP_TARGETS_UP	2.93246	0	0					DELYS_THYROID_CANCER_DN	-2.56568	0	0.0151
ZHANG_RESPONSE_TO_IKK_INHIBITOR_AND_TNF_UP	2.93119	0	0					VANDESLUIS_COMMD1_TARGETS_GROUP_3_UP	-2.53959	0	0.0199
SEKI_INFLAMMATORY_RESPONSE_LPS_UP	2.92586	0	0					FUJII_YBX1_TARGETS_DN	-2.5329	0	0.0209
LIU_VAV3_PROSTATE_CARCINOGENESIS_UP	2.91786	0	0					SANSOM_WNT_PATHWAY_REQUIRE_MYC	-2.53125	0	0.021
HELLER_SILENCED_BY_METHYLATION_UP	2.91573	0	0					WU_SILENCED_BY_METHYLATION_IN_BLADDER_CANCER	-2.53088	0	0.0211
HINATA_NFKB_TARGETS_KERATINOCYTE_UP	2.86331	0	0					NAKAMURA_CANCER_MICROENVIRONMENT_DN	-2.53083	0	0.0211
TAKEDA_TARGETS_OF_NUP98_HOXA9_FUSION_8D_UP	2.8573	0	0					WELCSH_BRCA1_TARGETS_DN	-2.51868	0	0.0247
ANASTASSIOU_CANCER_MESENCHYMAL_TRANSITION_SIGNATURE	2.854	0	0					KORKOLA_EMBRYONAL_CARCINOMA_UP	-2.50869	0	0.0275
REACTOME_IMMUNE_SYSTEM	2.84562	0	0					NAKAYAMA_SOFT_TISSUE_TUMORS_PCA2_DN	-2.50559	0	0.028
ZHAN_MULTIPLE_MYELOMA_LB_DN	2.81997	0	0					ACOSTA_PROLIFERATION_INDEPENDENT_MYC_TARGETS_UP	-2.50457	0	0.0281
JISON_SICKLE_CELL_DISEASE_UP	2.80177	0	0					LEE_LIVER_CANCER_MYC_TGFA_DN	-2.49988	0.000262605	0.0293
QI_PLASMACYTOMA_UP	2.76163	0	0.0001					MIKKELSEN_NPC_HCP_WITH_H3K4ME3_AND_H3K27ME3	-2.48962	0	0.0322
PHONG_TNF_RESPONSE_NOT_VIA_P38	2.75458	0	0.0001					KEGG_RIBOSOME	-2.45888	0	0.0425
LINDSTEDT_DENDRITIC_CELL_MATURATION_A	2.73123	0	0.0002					BHATTACHARYA_EMBRYONIC_STEM_CELL	-2.45592	0.000310077	0.0436
MISSIAGLIA_REGULATED_BY_METHYLATION_UP	2.72977	0	0.0002					NABA_MATRISOME	-2.45582	0	0.0437
REACTOME_ANTIGEN_PROCESSING_CROSS_PRESENTATION	2.72745	0	0.0003					LEE_LIVER_CANCER_ACOX1_DN	-2.44812	0.000286615	0.0467
TAKEDA_TARGETS_OF_NUP98_HOXA9_FUSION_16D_UP	2.71894	0	0.0003					VART_KSHV_INFECTION_ANGIOGENIC_MARKERS_DN	-2.44321	0	0.0483
KRIEG_HYPOXIA_VIA_KDM3A	2.71517	0	0.0003
LINDGREN_BLADDER_CANCER_CLUSTER_2B	2.69592	0	0.0003
ZHOU_INFLAMMATORY_RESPONSE_LPS_UP	2.68724	0	0.0005
CHANG_IMMORTALIZED_BY_HPV31_DN	2.68564	0	0.0005
DEBIASI_APOPTOSIS_BY_REOVIRUS_INFECTION_UP	2.68459	0	0.0005
KIM_LRRC3B_TARGETS	2.66515	0	0.0007
VECCHI_GASTRIC_CANCER_ADVANCED_VS_EARLY_UP	2.66398	0	0.0007
NUYTTEN_NIPP1_TARGETS_UP	2.66062	0	0.0008
HUANG_DASATINIB_RESISTANCE_UP	2.66003	0	0.0008
ZHU_CMV_8_HR_UP	2.65854	0	0.0008
CAIRO_HEPATOBLASTOMA_CLASSES_DN	2.64748	0	0.0009
HIRSCH_CELLULAR_TRANSFORMATION_SIGNATURE_UP	2.64268	0	0.0011
HAN_SATB1_TARGETS_DN	2.62197	0	0.0013
XU_AKT1_TARGETS_6HR	2.62126	0	0.0013
HAN_JNK_SINGALING_UP	2.62084	0	0.0013
FURUKAWA_DUSP6_TARGETS_PCI35_UP	2.61963	0	0.0013
WUNDER_INFLAMMATORY_RESPONSE_AND_CHOLESTEROL_UP	2.61123	0	0.0014
REACTOME_ER_PHAGOSOME_PATHWAY	2.59957	0	0.0019
BERTUCCI_MEDULLARY_VS_DUCTAL_BREAST_CANCER_UP	2.59688	0	0.0019
JECHLINGER_EPITHELIAL_TO_MESENCHYMAL_TRANSITION_UP	2.59002	0	0.0021
PICCALUGA_ANGIOIMMUNOBLASTIC_LYMPHOMA_UP	2.57623	0	0.0027
GALINDO_IMMUNE_RESPONSE_TO_ENTEROTOXIN	2.5727	0	0.0029
GRAESSMANN_APOPTOSIS_BY_SERUM_DEPRIVATION_UP	2.57109	0	0.0029
REACTOME_INNATE_IMMUNE_SYSTEM	2.57078	0	0.0029
MIKKELSEN_MCV6_LCP_WITH_H3K4ME3	2.56589	0	0.0031
EBAUER_TARGETS_OF_PAX3_FOXO1_FUSION_UP	2.54818	0	0.004
RICKMAN_TUMOR_DIFFERENTIATED_WELL_VS_POORLY_DN	2.53796	0	0.005
KEGG_ANTIGEN_PROCESSING_AND_PRESENTATION	2.53663	0	0.005
DOUGLAS_BMI1_TARGETS_DN	2.53221	0	0.0053
REACTOME_RIG_I_MDA5_MEDIATED_INDUCTION_OF_IFN_ALPHA_BETA_PATHWAYS	2.51246	0	0.0065
DASU_IL6_SIGNALING_UP	2.51105	0	0.0065
YANG_BCL3_TARGETS_UP	2.51016	0	0.0066
SMID_BREAST_CANCER_NORMAL_LIKE_UP	2.50425	0	0.0071
ZHU_CMV_ALL_UP	2.50213	0	0.0074
FUJII_YBX1_TARGETS_UP	2.50189	0	0.0075
SERVITJA_ISLET_HNF1A_TARGETS_UP	2.4937	0	0.0085
SATO_SILENCED_BY_METHYLATION_IN_PANCREATIC_CANCER_1	2.47785	0	0.0105
FORTSCHEGGER_PHF8_TARGETS_DN	2.47694	0	0.0107
HOSHIDA_LIVER_CANCER_SUBCLASS_S1	2.47693	0	0.0107
KEGG_COMPLEMENT_AND_COAGULATION_CASCADES	2.46593	0.000155135	0.0125
BROWN_MYELOID_CELL_DEVELOPMENT_UP	2.45826	0	0.0143
BOSCO_TH1_CYTOTOXIC_MODULE	2.45757	0	0.0145
GOZGIT_ESR1_TARGETS_DN	2.44093	0	0.0178
BURTON_ADIPOGENESIS_PEAK_AT_0HR	2.43958	0	0.0184
PELLICCIOTTA_HDAC_IN_ANTIGEN_PRESENTATION_DN	2.42578	0	0.0216
MANALO_HYPOXIA_UP	2.42493	0	0.022
BOQUEST_STEM_CELL_UP	2.42253	0	0.0226
KEGG_CYTOKINE_CYTOKINE_RECEPTOR_INTERACTION	2.41412	0	0.0249
GEISS_RESPONSE_TO_DSRNA_UP	2.41396	0	0.0251
KANG_GIST_WITH_PDGFRA_UP	2.39903	0.000161681	0.0305
SWEET_KRAS_TARGETS_UP	2.38724	0	0.0344
MCLACHLAN_DENTAL_CARIES_UP	2.38449	0	0.0356
HINATA_NFKB_TARGETS_FIBROBLAST_UP	2.38429	0.00014881	0.0358
WESTON_VEGFA_TARGETS_6HR	2.38368	0	0.0363
FRIDMAN_IMMORTALIZATION_DN	2.3792	0.000160102	0.0387
NAKAMURA_ADIPOGENESIS_EARLY_DN	2.3786	0	0.0392
MENSE_HYPOXIA_UP	2.37492	0	0.0411
POOLA_INVASIVE_BREAST_CANCER_UP	2.37067	0	0.0439
CHICAS_RB1_TARGETS_CONFLUENT	2.36826	0	0.0454
WIEDERSCHAIN_TARGETS_OF_BMI1_AND_PCGF2	2.36574	0	0.0466
PETROVA_PROX1_TARGETS_DN	2.3656	0	0.0468
